# Supplementary material for: Refining S-acylation: Structure, regulation, dynamics, and therapeutic implications
Source: J Cell Biol. 2023 Sep 27;222(11):e202307103. doi: 10.1083/jcb.202307103 (PMC10533364; doi:10.1083/jcb.202307103)
Supplement: Table S1 — shows the abundance of S-(de)acylation enzymes in human cells from multiple quantitative studies. [file JCB_202307103_TableS1.xlsx]

## Sheet: Sheet1
		ZDHHC Enzymes (copies/cell)
		U2OS Cells	HeLa Cells
Enzyme	Uniprot AC	Beck et al. 2011	Nagaraj et al. 2011	Hein et al. 2015	Bekker-Jensen et al. 2017
zDHHC1	Q8WTX9	<500
zDHHC2	Q9UIJ5	<500			1630.8
zDHHC3	Q9NYG2	<500	1854.9		11327.3
zDHHC4	Q9NPG8			636.388
zDHHC5	Q9C0B5	<500	37874.2	14025.6	60616.8
zDHHC6	Q9H6R6		1484.77	5189.47	4568.48
zDHHC7	Q9NXF8			4369.68	2736.9
zDHHC8	Q9ULC8		363.273		2321.27
zDHHC9	Q9Y397				1597.94
zDHHC11	Q9H8X9
zDHHC12	Q96GR4	<500		739.601	928.012
zDHHC13	Q8IUH4	<500	10339.1	273.175	4750.66
zDHHC14	Q8IZN3		604.68		1552.24
zDHHC15	Q96MV8
zDHHC16	Q969W1			2055.03
zDHHC17	Q8IUH5		5609.74	7849.31	6379.9
zDHHC18	Q9NUE0	<500	89.0003		1712.29
zDHHC19	Q8WVZ1
zDHHC20	Q5W0Z9		10868.7	8125.12	7986.37
zDHHC21	Q8IVQ6	<500			2879.42
zDHHC22	Q8N966
zDHHC23	Q8IYP9				630.049
zDHHC24	Q6UX98
		Acyl-Protein Thioesterases (copies/cell)
		U2OS Cells	HeLa Cells
Enzyme	Uniprot AC	Beck et al. 2011	Nagaraj et al. 2011	Hein et al. 2015	Bekker-Jensen et al. 2017
LYPLA1 (APT1)	O75608	127091	547424	1251791	527114
LYPLA2 (APT2)	O95372	67127.1	466565	30161.1	715617
PPT1	P50897	200770	572521	534427	1.03526e+06
PPT2	Q9UMR5	6946.11	16188.8	3546.09	70880.9
ABHD2	P08910				4272.76
ABHD3	Q8WU67		2525.67	33435.1	1825.31
ABHD4	Q8TB40			297.814	9543.67
ABHD5	Q8WTS1	1869.99	49774.8	18600	9920.54
ABHD6	Q9BV23	<500		2855.84	21560
ABHD10	Q9NUJ1	66822.4	147821	259045	197249
ABHD11	Q8NFV4	2435.62	160497	13656.3	157176
ABHD12	Q8N2K0	19860.9	4653.94	49302.6	55135.1
ABHD13	Q7L211			3614.7	4159.39
ABHD14A	Q9Y3T7		11220.6	124124	2544.54
ABHD14B	Q96IU4	180576	713725	442775	607032
ABHD15	Q96EC5		1924.27	2427.36	3469.07
ABHD16A	O95870			53400.3	25149
ABHD17A	Q96GS6				27342
ABHD17B	Q5VST6				21214.7
ABHD17C	Q6PCB6				2735.17
